# Supplementary material for: Population Dynamics of Fall Armyworm (Lepidoptera: Noctuidae) in Maize Fields in Uganda
Source: Insects. 2024 Apr 23;15(5):301. doi: 10.3390/insects15050301 (PMC11122130; doi:10.3390/insects15050301)
Supplement: Supplementary file 1 [file insects-15-00301-s001.zip]

Archive with 1 entries (1 files):
- insects-2824968-supplementary.pdf
